# Supplementary material for: Temporal Co-Variation between Eye Lens Accommodation and Trapezius Muscle Activity during a Dynamic Near-Far Visual Task
Source: PLoS One. 2015 May 11;10(5):e0126578. doi: 10.1371/journal.pone.0126578 (PMC4427187; doi:10.1371/journal.pone.0126578)
Supplement: S1 File — (XLSX) [file pone.0126578.s001.xlsx]

## Sheet: Variable description
Variable name	Description
Subject	Subject number
Group	0 = Control group, 1 = patient group
Gender	0 = Men, 1 = Women
NPA	Near point of accommodation (in diopters)
DNT_cm	Distance to near target (in centimeter)
DNT_d	Distance to near target (in dipoters)
NDI	Neck Disability Index
ARNeutNear	Accommodation Response Neutral Near (in diopters)
ARNeutFar	Accommodation Response Neutral Far (in diopters)
ARNegNear	Accommodation Response Negative Near (in diopters)
ARNegFar	Accommodation Response Negative Far (in diopters)
ARPosNear	Accommodation Response Positive Near (in diopters)
ARPosFar	Accommodation Response Positive Far (in diopters)
RTNeutNF	Reaction Time Neutral Near-to-Far (in ms)
RTNeutFN	Reaction Time Neutral Far-to-Near (in ms)
RTNegNF	Reaction Time Negative Near-to-Far (in ms)
RTNegFN	Reaction Time Negative Far-to-Near (in ms)
RTNPosNF	Reaction Time Positive Near-to-Far (in ms)
RTPosFN	Reaction Time Positive Far-to-Near (in ms)
EMGRMSNeutNear	Trapezium muscle activity Neutral Near (in EMG RMS, 50th percentile)
EMGRMSNeutFar	Trapezium muscle activity Neutral Far (in EMG RMS, 50th percentile)
EMGRMSNegNear	Trapezium muscle activity Negative Near (in EMG RMS ,50th percentile)
EMGRMSNegFar	Trapezium muscle activity Negative Far (in EMG RMS, 50th percentile)
EMGRMSPosNear	Trapezium muscle activity Positive Near (in EMG RMS, 50th percentile)
EMGRMSPosFar	Trapezium muscle activity positive Far (in EMG RMS, 50th percentile)
EMG%FarNeutNear	Trapezius muscle activity Neutral Near (in %Far)
EMG%FarNegNear	Trapezius muscle activity Negative Near (in %Far)
EMG%FarPosNear	Trapezius muscle activity Positive Near (in %Far)
RmaxNeut	Maximal cross-correlation (R(time shift)) Neutral
RMaxNeg	Maximal cross-correlation (R(time shift)) Negative
RMaxPos	Maximal cross-correlation (R(time shift)) Positive

## Sheet: Data
Subject	Group	Gender	NPA	DNT_cm	DNT_d	NDI	ARNeutNear	ARNeutFar	ARNegNear	ARNegFar	ARPosNear	ARPosFar	RTNeutNF	RTNeutFN	RTNegNF	RTNegFN	RTNPosNF	RTPosFN	EMGRMSNeutNear	EMGRMSNeutFar	EMGRMSNegNear	EMGRMSNegFar	EMGRMSPosNear	EMGRMSPosFar	EMG%FarNeutNear	EMG%FarNegNear	EMG%FarPosNear	RMaxNeut	RMaxNeg	RMaxPos
1	1	0	6.25	80	1.25	9	1.75	1.39	0.37	0.37	1.6	1.28	342.4	286.16	319.85	298.62	288.23	277.18	0.4425	0.4375	0.45	0.435	0.43	0.41	101.14	103.45	104.88	0.12	0.14	0.12
2	1	1	11.67	15	6.67	9	5.38	1.33			2	-0.71	151.25	596.65		0	327.7	166.31	5.5925	5.4875	9.69	9.5325	2.57	2.52	101.91	101.65	101.98	0.14	0.1	0.2
4	0	1	11.67	15	6.67		5.53	-0.49	5.81	0.41	6.7	-0.42	307.28	345.51	571.89	383.14	270.55	253.66	0.3125	0.295	0.685	0.6575	0.4375	0.425	105.93	104.18	102.94	0.13	0.11	0.07
5	0	0	11.67	15	6.67		5.3	-0.08	7.17	1.69	4.24	-0.05	275.57	183.41	236.36	178.08	255.22	237.82	4.615	4.38	2.6275	2.6175	2.365	2.785	105.37	100.38	84.92	0.1	0.06	0.07
6	0	1	11.67	15	6.67		8.89	0.71	10.39	-0.78	7.79	1.68	262.51	273.14	281.5	158.19	348.14	340.59	10.6575	10.415	7.5925	7.4	5.135	4.88	102.33	102.6	105.23	0.12	0.06	0.11
7	0	1	11.67	15	6.67		5.1	1.28	6.76	1.51	6.21	0.36	646.32	839.21	456.74	199.76	313.35	583.44	0.5025	0.5025	3.2025	3.1725	0.8125	0.785	100	100.95	103.5	0.09	0.13	0.09
8	1	1	8.57	28	3.57	11	1.87	-0.4	2.52	-0.75	2.01	0.62	433.98	485.9	668.58	486.43	330.26	272.83	3.955	3.945	1.135	1.0875	0.85	0.725	100.25	104.37	117.24	0.13	0.13	0.09
9	0	1	11.67	15	6.67		5.77	0.95	7.9	1.29	4.22	0.58	162.8	160.85	268.97	118.08	238.8	122.68	1.5025	1.4975	0.765	0.7525	1.245	1.2075	100.33	101.66	103.11	0.12	0.14	0.08
10	0	0	11.67	15	6.67		3.65	0	3.03	-0.11	7.07	0.6	291.01	461.07	301.84	286.09	817.59	494.88	2.3025	2.29	1.2925	1.3075	1.33	1.2925	100.55	98.85	102.9	0.09	0.09	0.07
11	1	1	11.67	15	6.67	7					3.97	0.19				0	120.23	574.86	0.7125	0.735	1.0975	0.955	0.6375	0.66	96.94	114.92	96.59	0.12	0.09	0.14
12	0	1	11.25	16	6.25		8.38	1.42	7.6	-0.13	2.59	0.82	445.46	245.91	497.2	250.58	263.27	182.43	2.455	2.39	1.3075	1.31	2.395	2.19	102.72	99.81	109.36	0.09	0.12	0.15
13	1	0	9	25	4	3	4.02	2.31	6.28	3.28	4.49	3.03	163.53	113.1	203.51	246.47	215.54	226.29	4.0475	3.5975	3.95	4.2875	8.6825	8.3175	112.51	92.13	104.39	0.2	0.16	0.16
14	0	1	11.67	15	6.67		10.94	1.25	8.95	0.34	4.12	1.18	503.53	402.46		333.2	343.64	306.62	0.82	0.83	3.7575	3.78	1.2675	1.245	98.8	99.4	101.81	0.07	0.06	0.08
15	1	0	8.57	28	3.57	7			0.52	0.35	-1.13	-1.05			210.95	252.08	304.45	338.09	1.1675	1.1725	1.3275	1.3	1.095	1.0675	99.57	102.12	102.58	0.12	0.14	0.13
16	0	0	6.82	55	1.82		0.96	0.96	2.46	2.46	1.23	-0.29	146.51	220	453.5	607.57	484.59	509.45	5.555	5.465	1.9625	1.965	1.0425	1.0325	101.65	99.87	100.97	0.08	0.08	0.05
17	0	0	9.76	21	4.76		3.18	0.87	4.04	-3.89	4.56	2.47	711.95	748.78	642.06	891.7	674.63	967.04	0.8325	0.7875	2.85	2.8675	1.8925	1.8075	105.71	99.39	104.7	0.11	0.12	0.09
18	0	0	9.55	22	4.55		3.42	-1.52	2.28	0.28	3.02	-0.1	535.58	394.51	145.96	316.21	255.57	252.44	0.5	0.48	0.58	0.5625	0.7025	0.71	104.17	103.11	98.94	0.1	0.12	0.08
19	0	1	9.76	21	4.76											0			0.335	0.34	0.8275	0.865	0.775	0.8075	98.53	95.66	95.98	0.07	0.1	0.06
20	0	1	7.7	37	2.7		2.48	1.56	4.76	3.45	1.57	0.78		77.97	102.91	153.55	86.27	112.9	4.76	4.6625	10.345	10.17	7.2475	6.77	102.09	101.72	107.05	0.19	0.17	0.17
22	0	0	7.13	47	2.13		1.55	0.83			0.89	0.31	119.48	133.97		0	138.34	141.42	0.725	0.675	0.565	0.5525	9.4625	9.5375	107.41	102.26	99.21	0.13	0.1	0.13
23	1	1	6.82	55	1.82	20	1.83	1.22	2.08	1.92	1.25	0.6	64.15	69.41	95.33	103.12	108.43	79.29	0.4825	0.4575	3.0525	3.68	0.585	0.55	105.46	82.95	106.36	0.08	0.12	0.14
24	1	1	8.7	27	3.7	11	3.4	1.41	4.23	1.68			121.67	105.68	100.33	151.92			1.8325	1.7225	0.8525	0.8425	0.655	0.6575	106.39	101.19	99.62	0.08	0.12	0.11
25	1	1	8.03	33	3.03	13	2.24	1.48			1.87	1.25	156.39	150.78		0	129.44	131.67	1.0175	1.03	0.72	0.755	0.685	0.7075	98.79	95.36	96.82	0.11	0.12	0.11
26	1	1	10.88	17	5.88	8	5.12	1.78	6.11	1.86	5.27	2.44	244.92	214.17	414.91	306.81	245.25	221.78	1.7525	1.6825	2.3175	2.255	3.9125	3.8725	104.16	102.77	101.03	0.13	0.13	0.13
27	1	1	9	25	4	3	3.16	0.97	5.63	0.48	2.4	1.57	133.65	152.14	292.5	273.47	121.09	95.16	0.7275	0.6875	0.7875	0.7675	0.805	0.8675	105.82	102.61	92.8	0.17	0.19	0.13
28	1	1	6.82	55	1.82	10	1.01	1.03					421.64	433.74		0			0.96	0.9225	2.3025	2.3775	0.555	0.565	104.07	96.85	98.23	0.09	0.1	0.09
